# Supplementary material for: Model based analysis of real-time PCR data from DNA binding dye protocols
Source: BMC Bioinformatics. 2007 Mar 9;8:85. doi: 10.1186/1471-2105-8-85 (PMC1838433; doi:10.1186/1471-2105-8-85)
Supplement: Additional File 2 — Source files for the R-system package MoBPA. [file 1471-2105-8-85-S2.gz]

Archive with 9 entries (5 files):
- MoBPA
- MoBPA/data
- MoBPA/data/pcr.txt
- MoBPA/DESCRIPTION
- MoBPA/man
- MoBPA/man/mobpa.Rd
- MoBPA/R
- MoBPA/R/mobpa.r
- MoBPA/README
