# Supplementary material for: Model based analysis of real-time PCR data from DNA binding dye protocols
Source: BMC Bioinformatics. 2007 Mar 9;8:85. doi: 10.1186/1471-2105-8-85 (PMC1838433; doi:10.1186/1471-2105-8-85)
Supplement: Additional File 2 — Source files for the R-system package MoBPA. [file 1471-2105-8-85-S2.gz › MoBPA/data/pcr.txt]

Brain_100_1	Brain_100_2	Brain_100_3	Brain_10_1	Brain_10_2	Brain_10_3	Brain_1_1	Brain_1_2	Brain_1_3
1	1	1	2	2	2	3	3	3
497.36	510.46	525.32	407.34	443.89	447.92	455.15	457.32	467.92
505.57	516.71	537.22	444.66	445.68	455.3	469.31	457.57	476.26
505.81	518.11	539.18	447.44	440.77	454.59	467.75	452.97	474.08
504.12	512.69	540.63	446.41	441.15	461.31	474.17	455.36	474.84
531.87	510.68	543.6	447.42	438.35	463.11	471.3	452.56	470.71
535.82	501.99	537.75	446.29	439.19	464.21	470.3	445.69	472.82
535.59	538.65	542.48	445.65	434.58	466.39	471.26	456.99	469.04
536.18	535.01	541.86	445.35	430.31	465.69	466.28	459.76	468.94
543.61	533.89	546.86	445.25	430.12	462.92	494.28	473.44	466.17
541.41	521.67	539.57	442.27	427.89	462.85	489.4	467.79	481.72
538.94	522.07	533.06	443.91	425.05	458.39	476.2	486.69	486.48
537.99	533.44	530.88	446.88	419.9	468.75	477.5	483.02	488.7
540.96	540.23	531.52	444.32	416.18	467.64	490.48	486.17	487.76
540.17	543.38	528.69	444.94	415.17	466.24	488.42	482.94	484.89
539.53	542.8	525.18	437.71	407.85	464.07	479.78	483.8	487.99
538.53	546.14	520.97	440.49	406.19	464.1	475.85	484.22	485.19
547.91	553.55	525.86	438.22	406.19	462.34	472.39	485.07	488.38
555.48	561.99	572.56	444.8	410.81	461.2	479.64	485.05	488.59
563.67	568.9	578.53	441.94	405.9	461.73	477.13	481.82	486.36
585.17	595.74	603.32	446.86	409.35	460.36	473.62	485.12	487.87
624.54	638.65	652.7	457.75	412.61	488.39	475.89	482.15	491.96
706.58	722.87	730.58	470.64	426.11	506.79	476.77	482.94	490.74
839.33	877.84	872.04	509.66	456.46	537.39	481.4	488.23	491.67
1054.25	1104.43	1097.75	565.17	507.09	602.03	485.21	487.82	497.28
1335.53	1418.88	1407.44	674.69	594.72	712.69	493.61	506.64	511
1651.98	1725.28	1710.02	844.27	747.37	892.48	515.96	524.72	535.34
1890.3	1976.36	1961.61	1072.36	947.14	1120.99	555.31	578.92	582.18
2060.67	2128.84	2120.07	1313.2	1151.93	1353.64	643.68	667.64	677.48
2140.64	2194.45	2209.06	1499.44	1311.49	1545.14	781.36	824.39	811.4
2182.39	2248.54	2261.89	1616.55	1403.27	1657.92	994.18	1048.4	1007.34
2209.1	2278.83	2283.35	1728.85	1458.8	1732.05	1238.95	1325.02	1245.31
2227.2	2294.11	2305.59	1752.85	1708.43	1776.42	1461.76	1575.7	1443.41
2230.02	2298.26	2317.17	1792.87	1867.92	1811.19	1621.66	1746.38	1577.79
2238.62	2297.26	2325.47	1818.42	1892.78	1829.58	1711.41	1841.71	1656.04
2241.88	2291.08	2324.66	1825.41	1898.13	1842.98	1777.9	1909.19	1711.38
2247.72	2312.81	2356.22	1852.17	1917.17	1861.39	1822.58	1957.73	1749.01
2238.17	2310.38	2338.97	1854.62	1915.95	1865.92	1857.56	1997.84	1772
2236.78	2300.61	2320.63	1851.18	1928.09	1874	1876.42	2011.84	1773.24
2235.22	2310.85	2333.78	1870.65	1923.29	1871.96	1899.45	2032.54	1783.34
2243.78	2309.11	2319.4	1868.26	1939.65	1890.31	1916.41	2047.64	1810.03
