# Supplementary material for: Model based analysis of real-time PCR data from DNA binding dye protocols
Source: BMC Bioinformatics. 2007 Mar 9;8:85. doi: 10.1186/1471-2105-8-85 (PMC1838433; doi:10.1186/1471-2105-8-85)
Supplement: Additional File 2 — Source files for the R-system package MoBPA. [file 1471-2105-8-85-S2.gz › MoBPA/DESCRIPTION]

Package: MoBPA
Version: 1.0
Date: 2007-01-03
Title: Real Time PCR analysis tools
Author: Mariano J Alvarez <malvarez@c2b2.columbia.edu>
Maintainer: Mariano J Alvarez <malvarez@c2b2.columbia.edu>
Depends: R (>= 2.4.0)
Description: Tools for analysing data from real time PCR experiments
License: GPL Version 2 or later
URL: http://www.r-project.org
