# Supplementary material for: Model based analysis of real-time PCR data from DNA binding dye protocols
Source: BMC Bioinformatics. 2007 Mar 9;8:85. doi: 10.1186/1471-2105-8-85 (PMC1838433; doi:10.1186/1471-2105-8-85)
Supplement: Additional File 2 — Source files for the R-system package MoBPA. [file 1471-2105-8-85-S2.gz › MoBPA/man/mobpa.Rd]

\name{qpcr}
\alias{qpcr}
\title{ Analysis of real-time amplification curves }
\description{
  This function analyzes real-time PCR reactions
}
\usage{
qpcr(input, output = "", replic = 3, bg = 0.01, autoct = T, gp = 1, lp = 1,
p.outlier = 1e-08, useEi = T, gtype = "pdf", graphics = F)
}
\arguments{
  \item{input}{ Either a pcr.data matrix or a character string indicating
  the name of the input file. The input file must be a plain tab-delimited
  text file containing the baseline-corrected fluorescence values. Each
  column is a diferent sample and each row represent a PCR cycle. The
  first two rows are for annotations: the first one contains a unique
  identifier for each sample, and the second row contains the factors
  for identification of technical replicates  }
  \item{output}{ Optional character string indicating the name of the
  output file for graphics }
  \item{replic}{ Only used if \code{input} is a matrix. Either a number
  indicating the amount of technical replicates, or a vector of sample labels }
  \item{bg}{ p-value for the externally studentized residuals algorithm
  used for background phase identification}
  \item{autoct}{ Logical, whether CT values should be calculated
	automatically }
  \item{gp}{ Integer indicating the number of cycles to be added at the end
	of the ground phase for calculating the start of the exponential phase }
  \item{lp}{ Integer indicating the number of cycles to be substracted
	from the start of the plateau phase for calculating the end
	of the exponential phase. we recommend to use 1 for CYBR-green applications
  and -3 for Taqman applications }
  \item{p.outlier}{ Number between 0 and 1 indicating the p-value for
  residuals	outlier detection during Ei estimation }
  \item{useEi}{ Logical, whether pcr efficiency parameters should be
	fixed during initial template amount estimation by nonlinear
	regression }
  \item{gtype}{ Character string indicating the type of the graphics file
	the function will produce. They can be:
	\item{jpeg}{jpeg file type, which is a bitmap file type}
	\item{pdf}{pdf file type, which is a vector file type}
	\item{emf}{enhanced windows metafile file type, which is a vector
	file type} }
  \item{graphics}{ Logical, whether graphics should be produced }
}
\value{
  A data frame with the following components:
  \item{Reaction}{Reaction identification}
  \item{Ct}{Cycle threshold CT}
  \item{Efi}{Estimated intrinsic amplification efficiency}
  \item{To}{Estimated initial template amount}
  \item{Eti_NLR}{Intrinsic amplification efficiency estimated for individual
  reactions by non-linear regression}
  \item{To_NLR}{Initial template amount estimated by non-linear regression}
}
\author{ Mariano Javier Alvarez \email{malvarez@c2b2.columbia.edu} }
\examples{
#pcr.txt file contains data for 3 serial dilutions of mouse brain cDNA
pkgpath <- .find.package("MoBPA")
qpcr(input=file.path(pkgpath,"data","pcr.txt"), graphics=T)
}
