# Supplementary material for: Model based analysis of real-time PCR data from DNA binding dye protocols
Source: BMC Bioinformatics. 2007 Mar 9;8:85. doi: 10.1186/1471-2105-8-85 (PMC1838433; doi:10.1186/1471-2105-8-85)
Supplement: Additional File 2 — Source files for the R-system package MoBPA. [file 1471-2105-8-85-S2.gz › MoBPA/R/mobpa.r]

#PCR efficiency estimation and initial template determination
qpcr <- function(input, output="pcr-analysis", replic=3, bg=.01, autoct=T, gp=1, lp=1, p.outlier=1E-8, useEi=T, gtype="pdf", graphics=F) {
  model=3
  ctf=.5
  if (is.matrix(input)) {
    datos <- input
    reactions <- 1:ncol(datos)
  }
  else {
    input <- as.matrix(read.csv(input[1],sep="\t",header=F))
    reactions <- as.vector(input[1,])
    replic <- as.vector(input[2,])
    datos <- matrix(as.numeric(input[-(1:2),]),nrow(input)-2,ncol(input))
  }
  if (length(replic)==1) {
    if ((ncol(datos)/replic) != round(ncol(datos)/replic)) stop("Amount of samples is not a multiple of the number of replicates", call.=F)
    replic <- as.vector(gl(ncol(datos)/replic, replic))
  }
  orig.reac <- reactions
  orden <- order(replic)
  replic <- replic[orden]
  datos <- datos[,orden]
  reactions <- reactions[orden]
  colnames(datos) <- replic
#Background correction
  datos <- background(datos, bg)
  filtro <- apply(datos, 2, length.na)>0
  if (length(which(!filtro))>0) cat("\nUnable to correct the background for the following reactions:\n",paste(colnames(datos)[!filtro],collapse="\n"))
  datos <- datos[,filtro]
  reactions <- reactions[filtro]
  replic <- replic[filtro]
  pct <- gp
  if (!autoct) pct <- prod.ct(datos)
  pct <- auto.prod.ct(datos, pct, graphics=graphics)
  cti <- pct[[2]]
  pct <- pct[[1]]
  filtro <- is.finite(cti)
  cti <- cti[filtro]
  datos <- datos[,filtro]
  reactions <- reactions[filtro]
  replic <- replic[filtro]
  ct <- as.vector(apply(datos,2,pcr.ct,pct=pct,gp=gp))
  cti <- ct
  params <- efi.graph(datos, replic, output, gp, lp, p.outlier, model, gtype, graphics)
  filtro <- is.finite(params[,1])
  ct <- ct[filtro]
  cti <- cti[filtro]
  datos <- datos[,filtro]
  reactions <- reactions[filtro]
  replic <- replic[filtro]
  params <- params[filtro,]
  Ei <- params[,1]
  if (model == 3) Ei <- Ei3(params[,1],params[,2])
  t0 <- pct/(1+Ei)^ct
  t0iter <- fit.graph(datos, output, model, params, t0, round(cti*(1-ctf))+1, lp, useEi ,gtype, graphics)
  switch(model,
  dim(t0iter) <- c(3,length(reactions)),
  dim(t0iter) <- c(4,length(reactions)),
  dim(t0iter) <- c(2,length(reactions)))
  t0iter <- t(t0iter)
  orden <- match(orig.reac[orig.reac %in% reactions],reactions)
  data.frame(Reaction=reactions[orden], Ct=ct[orden], Efi=Ei[orden], To=t0[orden], Efi_NLR=t0iter[orden,2], To_NLR=t0iter[orden,1])
}

#Efficiency graphs and PCR parameters determination
efi.graph <- function(datos, replic, output, gp, lp, p.outlier=0, model=1, gtype="jpeg", graphics=F) {
  cti <- apply(datos,2,function(x,gp) basalreg(x,.01)[[2]]+gp,gp=gp)
  freplic <- levels(factor(replic))
  nreplic <- length(freplic)
  lineas <- nreplic
  if (graphics) {
    if (gtype == "emf") win.metafile(filename=paste(output,"-1.emf",sep=""),1000/96,300*lineas/96,8)
    else if (gtype == "pdf") pdf(file=paste(output,"-1.pdf",sep=""),width=1000/96,height=300*lineas/96,onefile=T,family="Helvetica",pointsize=8)
    else jpeg(filename=paste(output,"-1.jpg",sep=""),1000,300*lineas,8,90)
    grafs <- split.screen(c(lineas,3))
  }
  params <- NULL
  for (i in 1:nreplic) {
    grupo <- which(replic==freplic[i])
    fig <- (i-1)*3+1
    a <- NULL
    b <- a
    for (ii in 1:length(grupo)){
      ajuste <- smooth.spline(1:length(datos[,grupo[ii]]),datos[,grupo[ii]],spar=.4)
      dd <- predict(ajuste,1:length(datos[,grupo[ii]]),deriv=2)$y
      l.end <- which(dd==min(dd))-lp
      pos <- cti[grupo[ii]]
      bb <- EE(datos[,grupo[ii]])
      while (bb[pos]>bb[pos-1]) pos <- pos+1
      a <- c(a,datos[pos:(l.end-1),grupo[ii]])
      b <- c(b,EE(datos[pos:l.end,grupo[ii]]))
    }
    orden <- order(a)
    a <- a[orden]
    b <- b[orden]
    switch(model,
    {
      ajuste.final <- NULL
      try({
        n <- T
        while (n) {
          ajuste <- lm(b~a)
          p.t <- outlier(residuals(ajuste))
          n <- F
          if (min(p.t,na.rm=T) < p.outlier) {
            a[p.t==min(p.t,na.rm=T)] <- NA
            b <- b[!is.na(a)]
            a <- a[!is.na(a)]
            n <- T
          }
          ajuste.final <- ajuste
        }
      }, silent=T)
      if (is.null(ajuste.final)) {
        params <- c(params, rep(NA, length(grupo)*4))
        cat("\nUnable to analyze ",freplic[i])
      }
      else {
        ef <- coef(ajuste.final)
        ef[2] <- -ef[1]/ef[2]
        salida <- summary(ajuste.final)
        params <- c(params,rep(c(ef,salida[[4]][,2]),length(grupo)))
        if (graphics) {
          screen(fig)
          plot(a,b,xlim=c(0,max(a)),ylim=c(0,1),xlab="T(n)",ylab="T(n+1)/T(n) - 1",main=paste("Group: ",i,"; Ei: ",round(ef[[1]],4)," � ",round(salida[[4]][1,2],4),sep=""))
          text(max(a)*.75,.875,paste(expression(R^2),": ",round(cor(a,b,use="pairwise.complete.obs")^2,4),sep=""))
          abline(ajuste)
          screen(fig+1)
          plot(residuals(ajuste),ylab="Residuals",main=paste("Residual SE: ",round(salida[[5]],4)," with ",length(a)-2," df",sep=""))
          abline(h=0)
          screen(fig+2)
          plot(1,1,xlim=c(0,4.5),ylim=c(0,6),type="n",axes=F,xlab="",ylab="")
          text(1:4,6,colnames(salida[[4]]))
          text(0,5:4,c("Ei","pend"),adj=0)
          for (iii in 1:2) text(1:4,6-iii,signif(salida[[4]][iii,],3))
          ss <- sum((b-fitted.values(ajuste))^2)
          text(0,2,paste("Sum-of-squares: ",round(ss,5),sep=""),adj=0)
          text(0,1,paste("AIC: ",round(aic(ss,length(a),3),5),sep=""),adj=0)
        }
      }
    },
    {
      ajuste.final <- NULL
      try({
        n <- T
        while (n) {
          m <- a[b<.5][1]
          if (is.na(m)) m <- a[length(b)]
          h <- -1/coef(lm(b~a))[2]
          Ei <- 1
          dato <- data.frame(x=a, y=b)
          inicial <- list(Ei=Ei,m=m,h=h)
          ajuste <- nls(y~E2(x,Ei,m,h),dato,inicial)
          p.t <- outlier(residuals(ajuste))
          n <- F
          if (min(p.t,na.rm=T) < p.outlier) {
            a[p.t==min(p.t,na.rm=T)] <- NA
            b <- b[!is.na(a)]
            a <- a[!is.na(a)]
            n <- T
          }
        }
        ajuste.final <- ajuste
      }, silent=T)
      if (is.null(ajuste.final)) {
        params <- c(params, rep(NA, length(grupo)*6))
        cat("\nUnable to analyze ",freplic[i])
      }
      else {
        ef <- coef(ajuste.final)
        Ei <- ef[1]
        m <- ef[2]
        h <- ef[3]
        salida <- summary(ajuste.final)
        params <- c(params,rep(c(ef,salida[[7]][,2]),length(grupo)))
        if (graphics) {
          screen(fig)
          plot(a,b,xlim=c(0,max(a)),ylim=c(0,1),xlab="T(n)",ylab="T(n+1)/T(n) - 1",main=paste("Group: ",i,"; Ei: ",round(Ei,4)," � ",round(salida[[7]][1,2],4),sep=""))
          text(max(a)*.75,.875,paste(expression(R^2),": ",round(dc(b,fitted.values(ajuste)),4),sep=""))
          aa <- seq(0,max(a),length=50)
          lines(aa,E2(aa,Ei,m,h))
          screen(fig+1)
          plot(residuals(ajuste),ylab="Residuals",main=paste("Residual SE: ",round(salida[[3]],4)," with ",length(a)-3," df",sep=""))
          abline(h=0)
          screen(fig+2)
          plot(1,1,xlim=c(0,4.5),ylim=c(0,10),type="n",axes=F,xlab="",ylab="")
          text(1:4,10,colnames(salida[[7]]))
          text(0,9:7,rownames(salida[[7]]),adj=0)
          for (iii in 1:3) text(1:4,10-iii,signif(salida[[7]][iii,],3))
          ss <- sum((b-fitted.values(ajuste))^2)
          text(0,6,paste("Sum-of-squares: ",round(ss,5),sep=""),adj=0)
          text(0,5,paste("AIC: ",round(aic(ss,length(a),4),5),sep=""),adj=0)
          text(1:2,3,c("Ei","m"))
          text(0,2:1,c("m","h"))
          text(1,2,round(salida[[6]][2,1],4))
          text(1:2,1,round(salida[[6]][3,1:2],4))
        }
      }
    },
    {
      ajuste.final <- NULL
      try({
        n <- T
        while (n) {
          ef <- coef(lm(b~a))
          tm <- a[b<.5][1]
          if (is.na(tm)) tm <- (.5-ef[1])/ef[2]*1.25
          bb <- -1/ef[[2]]/5
          dato <- data.frame(x=a, y=b)
          inicial <- list(b=bb,tm=tm)
          ajuste <- nls(y~E3(x,b,tm),dato,inicial,control=nls.control(maxiter=1000))
          p.t <- outlier(residuals(ajuste))
          n <- F
          if (min(p.t,na.rm=T) < p.outlier) {
            a[p.t==min(p.t,na.rm=T)] <- NA
            b <- b[!is.na(a)]
            a <- a[!is.na(a)]
            n <- T
          }
        }
        ajuste.final <- ajuste
      }, silent=T)
      if (is.null(ajuste.final)) {
        params <- c(params, rep(NA, length(grupo)*4))
        cat("\nUnable to analyze ",freplic[i])
      }
      else {
        ef <- coef(ajuste.final)
        bb <- ef[1]
        tm <- ef[2]
        Ei <- Ei3(bb,tm)
        salida <- summary(ajuste.final)
        params <- c(params,rep(c(ef,salida[[7]][,2]),length(grupo)))
        if (graphics) {
          screen(fig)
          plot(a,b,xlim=c(0,max(a)),ylim=c(0,1),xlab="T(n)",ylab="T(n+1)/T(n) - 1",main=paste("Group: ",i,"; Ei: ",round(Ei,4)," � ",round(SEEi3(bb,tm,salida[[7]][1,2],salida[[7]][2,2]),4),sep=""))
          text(max(a)*.75,.875,paste(expression(R^2),": ",round(dc(b,fitted.values(ajuste)),4),sep=""))
          aa <- seq(0,max(a),length=50)
          lines(aa,E3(aa,bb,tm))
          screen(fig+1)
          plot(residuals(ajuste),ylab="Residuals",main=paste("Residual SE: ",round(salida[[3]],4)," with ",length(a)-2," df",sep=""))
          abline(h=0)
          screen(fig+2)
          plot(1,1,xlim=c(0,4.5),ylim=c(0,10),type="n",axes=F,xlab="",ylab="")
          text(1:4,10,colnames(salida[[7]]))
          text(0,9:8,rownames(salida[[7]]),adj=0)
          for (iii in 1:2) text(1:4,10-iii,signif(salida[[7]][iii,],3))
          ss <- sum((b-fitted.values(ajuste))^2)
          text(0,6,paste("Sum-of-squares: ",round(ss,5),sep=""),adj=0)
          text(0,5,paste("AIC: ",round(aic(ss,length(a),3),5),sep=""),adj=0)
          text(1,3,"b")
          text(0,2,"Tm")
          text(1,2,round(salida[[6]][2,1],4))
        }
      }
    },
    stop("Ilegal model type"))
  }
  if (graphics) {
    close.screen(all=T)
    dev.off()
  }
  switch(model,
  {
    dim(params) <- c(4,length(datos[1,]))
    params <- t(params)
    colnames(params) <- c("Ei","Tm","SE(Ei)","SE(Tm)")
  },
  {
    dim(params) <- c(6,length(datos[1,]))
    params <- t(params)
    colnames(params) <- c("Ei","m","h","SE(Ei)","SE(m)","SE(h)")
  },
  {
    dim(params) <- c(4,length(datos[1,]))
    params <- t(params)
    colnames(params) <- c("b","Tm","SE(b)","SE(Tm)")
  })
  params
}

#Estimation of T0 and graphs of fitted data
fit.graph <- function(datos, output, model=1, params, t0, ct, lp, useEi=T, gtype="jpeg", graphics=F) {
  lineas <- length(datos[1,])
  if (graphics) {
    if (gtype == "emf") win.metafile(filename=paste(output,"-2.emf",sep=""),1000/96,300*lineas/96,8)
    else if (gtype == "pdf") pdf(file=paste(output,"-2.pdf",sep=""),width=1000/96,height=300*lineas/96,onefile=T,family="Helvetica",pointsize=8)
    else if (gtype == "jpg") jpeg(filename=paste(output,"-2.jpg",sep=""),1000,300*lineas,8,90)
    else windows()
    grafs <- split.screen(c(lineas,3))
  }
  result <- NULL
  for (i in 1:ncol(datos)) {
    temp <- NULL
    try(temp <- t0.iter(as.vector(datos[,i]),as.vector(params[i,]),model,t0[i],ct[i],lp,useEi), silent=T)
    if (is.null(temp)) {
      cat("\nUnable to estimate T0 for ",colnames(datos)[i], " by iterations")
      switch(model,
      result <- c(result, rep(NA,3)),
      result <- c(result, rep(NA,4)),
      result <- c(result, rep(NA,2)))
      next
    }
    t0iter <- temp[[1]]
    info <- temp[[2]]
    tope <- temp[[3]]
    if (useEi & model == 1) result <- c(result,t0iter[1],params[i,1],t0iter[2:length(t0iter)])
    else if (useEi & model == 3) result <- c(result,t0iter[1],Ei3(params[i,1],params[i,2]))
    else if (model==3) result <- c(result,t0iter[1],Ei3(t0iter[2],t0iter[3]))
    else result <- c(result,t0iter)
    fig <- (i-1)*3+1
    y <- datos[,i][1:tope]
    x <- 1:length(y)
    if (graphics) {
      screen(fig)
      if (model == 1) {
        x <- x[y<params[i,2]]
        y <- y[y<params[i,2]]
        plot(x,y,xlim=c(0,max(x)),ylim=c(0,max(y)),xlab="Cycle number",ylab="PCR product",main=paste("PCR: ",i,"; To: ",signif(t0[i],5),sep=""))
        text(max(x)*.1,max(y)*.875,paste(expression(R^2),": ",round(dc(y,t1(x,t0[i],params[i,1],params[i,2])),5),sep=""),adj=0)
        lines(x,t1(x,t0[i],params[i,1],params[i,2]))
        screen(fig+1)
        plot(x,y,xlim=c(0,max(x)),ylim=c(0,max(y)),xlab="Cycle number",ylab="PCR product",main=paste("PCR: ",i,"; To(iter): ",signif(t0iter[1],5)," � ",signif(info[[7]][1,2],5),sep=""))
        if (useEi) {
          text(max(x)*.1,max(y)*.875,paste(expression(R^2),": ",round(dc(y,t1(x,t0iter[1],params[i,1],t0iter[2])),5),sep=""),adj=0)
          lines(x,t1(x,t0iter[1],params[i,1],t0iter[2]))
        }
        else {
          text(max(x)*.1,max(y)*.875,paste(expression(R^2),": ",round(dc(y,t1(x,t0iter[1],t0iter[2],t0iter[3])),5),sep=""),adj=0)
          lines(x,t1(x,t0iter[1],t0iter[2],t0iter[3]))
        }
        screen(fig+2)
        plot(1,1,xlim=c(0,4.5),ylim=c(0,10),type="n",axes=F,xlab="",ylab="")
        text(1:4,10,colnames(info[[7]]))
        if (useEi) {
          text(0,9:8,rownames(info[[7]]),adj=0)
          for (iii in 1:2) text(1:4,10-iii,signif(info[[7]][iii,],3))
          text(0,5,paste("Residual SE: ",signif(info[[3]],4)," with ",info[[4]][2]," df",sep=""),adj=0)
          text(1,3,"To")
          text(0,2,"Tmax",adj=0)
          text(1,2,round(info[[6]][2,1],4))
        }
        else {
          text(0,9:7,rownames(info[[7]]),adj=0)
          for (iii in 1:3) text(1:4,10-iii,signif(info[[7]][iii,],3))
          text(0,5,paste("Residual SE: ",signif(info[[3]],4)," with ",info[[4]][2]," df",sep=""),adj=0)
          text(1:2,3,c("To","Ei"))
          text(0,2:1,c("Ei","Tmax"),adj=0)
          text(1,2,round(info[[6]][2,1],4))
          text(1:2,1,round(info[[6]][3,1:2],4))
        }
      }
      else if (model == 3) {
        plot(x,y,xlim=c(0,max(x)),ylim=c(0,max(y)),xlab="Cycle number",ylab="PCR product",main=paste("PCR: ",i,"; To: ",signif(t0[i],5),sep=""))
        text(max(x)*.1,max(y)*.875,paste(expression(R^2),": ",round(dc(y,t3(x,t0[i],params[i,1],params[i,2])),5),sep=""),adj=0)
        lines(x,t3(x,t0[i],params[i,1],params[i,2]))
        screen(fig+1)
        plot(x,y,xlim=c(0,max(x)),ylim=c(0,max(y)),xlab="Cycle number",ylab="PCR product",main=paste("PCR: ",i,"; To(iter): ",signif(t0iter[1],5)," � ",signif(info[[7]][1,2],5),sep=""))
        if (useEi) {
          text(max(x)*.1,max(y)*.875,paste(expression(R^2),": ",round(dc(y,t3(x,t0iter[1],params[i,1],params[i,2])),5),sep=""),adj=0)
          lines(x,t3(x,t0iter[1],params[i,1],params[i,2]))
        }
        else {
          text(max(x)*.1,max(y)*.875,paste(expression(R^2),": ",round(dc(y,t3(x,t0iter[1],t0iter[2],t0iter[3])),5),sep=""),adj=0)
          lines(x,t3(x,t0iter[1],t0iter[2],t0iter[3]))
        }
        screen(fig+2)
        plot(1,1,xlim=c(0,4.5),ylim=c(0,12),type="n",axes=F,xlab="",ylab="")
        text(1:4,12,colnames(info[[7]]))
        if (useEi) {
          text(0,11:8,c("t0","b","tm","Ei"),adj=0)
          text(1:4,11,signif(info[[7]][1,],3))
          text(1:2,10,signif(c(params[i,1],params[i,3]),3))
          text(1:2,9,signif(c(params[i,2],params[i,4]),3))
          text(1:2,8,signif(c(Ei3(params[i,1],params[i,2]),SEEi3(params[i,1],params[i,2],params[i,3],params[i,4])),3))
          text(0,6,paste("Residual SE: ",signif(info[[3]],4)," with ",info[[4]][2]," df",sep=""),adj=0)
        }
        else {
          text(0,11:9,rownames(info[[7]]),adj=0)
          text(0,8,"Ei",adj=0)
          for (iii in 1:3) text(1:4,12-iii,signif(info[[7]][iii,],3))
          text(1:2,8,signif(c(Ei3(info[[7]][2,1],info[[7]][3,1]),SEEi3(info[[7]][2,1],info[[7]][3,1],info[[7]][2,2],info[[7]][3,2])),3))
          text(0,6,paste("Residual SE: ",signif(info[[3]],4)," with ",info[[4]][2]," df",sep=""),adj=0)
          text(1:2,4,c("To","b"))
          text(0,3:2,c("b","Tm"),adj=0)
          text(1,3,round(info[[6]][2,1],4))
          text(1:2,2,round(info[[6]][3,1:2],4))
        }
      }
      else {
        plot(x,y,xlim=c(0,max(x)),ylim=c(0,max(y)),xlab="Cycle number",ylab="PCR product",main=paste("PCR: ",i,"; To: ",signif(t0[i],5),sep=""))
        text(max(x)*.1,max(y)*.875,paste(expression(R^2),": ",round(dc(y,t2(x,t0[i],params[i,1],params[i,2],params[i,3])),5),sep=""),adj=0)
        lines(x,t2(x,t0[i],params[i,1],params[i,2],params[i,3]))
        screen(fig+1)
        plot(x,y,xlim=c(0,max(x)),ylim=c(0,max(y)),xlab="Cycle number",ylab="PCR product",main=paste("PCR: ",i,"; To(iter): ",signif(t0iter[1],5)," � ",signif(info[[7]][1,2],5),sep=""))
        if (useEi) {
          text(max(x)*.1,max(y)*.875,paste(expression(R^2),": ",round(dc(y,t2(x,t0iter[1],params[i,1],t0iter[2],t0iter[3])),5),sep=""),adj=0)
          lines(x,t2(x,t0iter[1],params[i,1],t0iter[2],t0iter[3]))
        }
        else {
          text(max(x)*.1,max(y)*.875,paste(expression(R^2),": ",round(dc(y,t2(x,t0iter[1],t0iter[2],t0iter[3],t0iter[4])),5),sep=""),adj=0)
          lines(x,t2(x,t0iter[1],t0iter[2],t0iter[3],t0iter[4]))
        }
        screen(fig+2)
        plot(1,1,xlim=c(0,4.5),ylim=c(0,12),type="n",axes=F,xlab="",ylab="")
        text(1:4,12,colnames(info[[7]]))
        if (useEi) {
          text(0,11:9,rownames(info[[7]]),adj=0)
          for (iii in 1:3) text(1:4,12-iii,signif(info[[7]][iii,],3))
          text(0,6,paste("Residual SE: ",signif(info[[3]],4)," with ",info[[4]][2]," df",sep=""),adj=0)
          text(1:3,4,c("To","m"))
          text(0,3:1,c("m","h"),adj=0)
          text(1,3,round(info[[6]][2,1],4))
          text(1:2,2,round(info[[6]][3,1:2],4))
        }
        else {
          text(0,11:8,rownames(info[[7]]),adj=0)
          for (iii in 1:4) text(1:4,12-iii,signif(info[[7]][iii,],3))
          text(0,6,paste("Residual SE: ",signif(info[[3]],4)," with ",info[[4]][2]," df",sep=""),adj=0)
          text(1:3,4,c("To","Ei","m"))
          text(0,3:1,c("Ei","m","h"),adj=0)
          text(1,3,round(info[[6]][2,1],4))
          text(1:2,2,round(info[[6]][3,1:2],4))
          text(1:3,3,round(info[[6]][4,1:3],4))
        }
      }
    }
  }
  if (graphics) {
    close.screen(all=T)
    dev.off()
  }
  result
}

#T0 estimation by an iteration algorithm
t0.iter <- function(datos, params, model, t0, ct, lp, useEi=T) {
  ajuste <- smooth.spline(1:length(datos), datos, spar=.4)
  dd <- predict(ajuste, 1:length(datos), deriv=2)$y
  tope <- which(dd==min(dd))
  if (is.na(tope) | tope >= length(datos)) tope <- length(datos)
  x <- ct:tope
  y <- datos[ct:tope]
  if (model == 1) {
    x <- x[y<params[2]]
    y <- y[y<params[2]]
    dato <- data.frame(x=x, y=y)
    Ei <<- params[1]
    if (useEi) ajuste <- nls(y~t1(x,t0,Ei,Tmax),dato,list(t0=t0,Tmax=params[2]))
    else ajuste <- nls(y~t1(x,t0,Ei,Tmax),dato,list(t0=t0,Ei=params[1],Tmax=params[2]))
  }
  else if (model == 2) {
    dato <- data.frame(x=x, y=y)
    Ei <<- params[1]
    if (useEi) ajuste <- nls(y~t2(x,t0,Ei,m,h),dato,list(t0=t0,m=params[2],h=params[3]))
    else ajuste <- nls(y~t2(x,t0,Ei,m,h),dato,list(t0=t0,Ei=params[1],m=params[2],h=params[3]))
  }
  else {
    dato <- data.frame(x=x, y=y)
    b <<- params[1]
    tm <<- params[2]
    if (useEi) ajuste <- nls(y~t3(x,t0,b,tm),dato,list(t0=t0))
    else ajuste <- nls(y~t3(x,t0,b,tm),dato,list(t0=t0,b=params[1],tm=params[2]))
  }
  list(coef(ajuste),summary(ajuste),tope)
}

length.na <- function(x, ...)
{
   tmp <- !(is.na(x) | is.infinite(x))
   length(x[tmp],...)
 }

log.na <- function(x, ...)
{
  log(ifelse(x > 0, x, NA), ...)
}

#Background correction
background <- function(da, bg=0) {
  for (i in 1:ncol(da)) {
    param <- basalreg(da[,i], bg)
    da[,i] <- da[,i]-param$min
  }
  da
}

#Statistical estimation of background
basalreg <- function(x, p) {
  flag <- T
  try({
    pos <- 4
    outliers <- 0
    while(outliers < 3 | pos < 12) {
      while (plastresidual(x[1:pos]) > p) pos <- pos + 1
      outliers <- outliers + 1
      pos <- pos + 1
    }
    pos <- pos - 4
    a <- (pos-7):(pos-2)
    b <- x[(pos-7):(pos-2)]
    res <- lm(b~a)
    flag <- F
  }, silent=T)
  if ((pos+5)>length(x) | flag) list(min=NA, position=NA)
  else list(min=fitted.values(res)[6], position=pos)
}

#Studentized residuals
plastresidual <- function(x) {
  pos <- length(x)
  a <- 1:pos
  res <- residuals(lm(x~a))
  h <- 1/pos+(x[pos]-mean(x))^2/sum((x-mean(x))^2)
  ri <- res[pos]/sqrt(sum(res[1:(pos-1)]^2)/(pos-2))/sqrt(1-h)
  2*(1-pt(ri,pos-1))
}

#Four parameters logistic fit
fit.logis <- function(x,y) {
  orden <- order(x)
  x <- x[orden]
  y <- y[orden]
  minimo <- min(y)
  maximo <- max(y)
  medio <- which(y>((minimo+maximo)/2))[1]
  medio <- x[medio]
  datos <- data.frame(x=x, y=y)
  inicial <- list(minim=minimo,maxim=maximo,med=medio,h=20)
  ajuste <- list(NA,NA,NA,NA)
  try(ajuste <- coef(nls(y~logis(x,minim,maxim,med,h),datos,inicial)), silent=T)
  list(minimo=ajuste[[1]],maximo=ajuste[[2]],med=ajuste[[3]],h=ajuste[[4]])
}

#Manual product threshold determination
prod.ct <- function(datos, loga=T) {
  p1 <- 1
  p2 <- 2
  windows()
  while (abs(log.na(p1/p2)) > .005) {
    if (loga) plot(datos[,1],ylim=c(1,max(datos)),type="l",log="y",xlab="Cycle number",ylab="Fluorescence intensity",pch=20)
    else plot(datos[,1],ylim=range(datos),type="l",xlab="Cycle number",ylab="Fluorescence intensity",pch=20)
    for (i in 2:(dim(datos)[2])) lines(datos[,i])
    abline(h=p1,col="red")
    p2 <- p1
    p1 <- locator(1)$y
  }
  p2
}

#Auto CT determination and graphs
auto.prod.ct <- function(datos, p=0, graphics=F) {
  if (graphics) {
    windows()
    plot(datos[,1],ylim=range(datos),type="p",xlab="Cycle number",ylab="PCR product yield",pch=20)
  }
  ephase <- NULL
  pct <- NULL
  for (i in 1:ncol(datos)) {
    if (i > 1 & graphics) points(datos[,i],pch=20)
    param <- list(maximo=NA)
    try(param <- fit.logis0(1:length(datos[,i]),datos[,i]), silent=T)
    if (is.na(param$maximo)) {
      ephase <- c(ephase, NA)
      next
    }
    if (graphics) lines(logis0(1:length(datos[,i]),param$maximo,param$med,param$h))
    dd <- logis0dd(1:length(datos[,i]),param$maximo,param$med,param$h)
    e.end <- which(dd==max(dd))
    e.start <- basalreg(datos[,i],.01)[[2]]
    pct <- c(pct,exp(approx(1:length(datos[,i]),log.na(datos[,i]),xout=(e.end+e.start)/2)$y))
    ephase <- c(ephase,e.start+p)
  }
  if (p > 12) {
    if (graphics) abline(h=p,col="red")
    list(p,ephase)
  }
  else {
    if (graphics) abline(h=max(pct),col="red")
    list(max(pct),ephase)
  }
}

#Three parameters logistic fit
fit.logis0 <- function(x,y) {
  maximo <- max(y)
  medio <- which(y>(maximo/2))[1]
  medio <- x[medio]
  datos <- data.frame(x=x, y=y)
  inicial <- list(maxim=maximo,med=medio,h=20)
  ajuste <- coef(nls(y~logis0(x,maxim,med,h),datos,inicial))
  list(maximo=ajuste[[1]],med=ajuste[[2]],h=ajuste[[3]])
}

#Estimation of CT cycle for a given PCR product amount
pcr.ct <- function(datos, pct, gp=1, sigmoid=F) {
  datos <- as.vector(datos)
  e.start <- basalreg(datos,.01)[[2]]+gp
  datos <- datos[e.start:length(datos)]
  options(warn=-1)
  salida <- approx(log.na(datos),1:length(datos),xout=log.na(pct))$y+e.start-1
  options(warn=0)
  if (sigmoid) try({
    param <- fit.logis0(1:length(datos),datos)
    salida <- (param$med^param$h*(param$maximo/(param$maximo-pct)-1))^(1/param$h)
  }, silent=T)
  salida
}

#Outlier detection
outlier <- function(x) {
  m <- t(sapply(1:length(x), function(n,x) x[-n]-x[n], x=x))
  f.rtt.na(m)$p.value
}

#t-test of rows for arrays with NA values
f.rtt.na <- function(x,y=NULL,mu=0) {
  largo <- f.rlength.na(x)
  if (is.null(y)) {
    t <- (f.rmean.na(x)-mu)/sqrt(f.rvar.na(x)/largo)
    list(statistic=t,p.value=pt(abs(t),largo-1,lower.tail=F)*2)
  }
  else {
    largoy <- f.rlength.na(y)
    t <- (f.rmean.na(x)-f.rmean.na(y))/sqrt(((largo-1)*f.rvar.na(x)+(largoy-1)*f.rvar.na(y))/(largo+largoy-2))/sqrt(1/largo+1/largoy)
    list(statistic=t,p.value=pt(abs(t),largo+largoy-2,lower.tail=F)*2)
  }
}

#Length of rows for arrays with NA values
f.rlength.na <- function(x) {
  r <- x/x
  r[x==0] <- 1
  r[!is.finite(r)] <- 0
  r %*% rep(1,ncol(r))
}

#Mean of rows for arrays with NA values
f.rmean.na <- function(x) {
  largo <- f.rlength.na(x)
  x[is.na(x)] <- 0
  res <- x %*% rep(1,ncol(x)) / largo
  names(res) <- rownames(x)
  res
}

#Variance of rows for arrays with NA values
f.rvar.na <- function(x) {
  ave <- as.vector(f.rmean.na(x))
  pos <- which(is.na(x))
  largo <- f.rlength.na(x)
  x[pos] <- rep(ave,ncol(x))[pos]
  (x-ave)^2 %*% rep(1,ncol(x))/(largo-1)
}

#Determination coefficient
dc <- function(yd,yc) 1-sum((yd-yc)^2)/sum((yd-mean(yd))^2)

#Akaike's Information Criterion
aic <- function(ss,n,k) n*log.na(ss/n)+2*k+2*k*(k+1)/(n-k-1)

#Efficiency model 1
E1 <- function(Tn,Ei,Tmax) Ei*(1-Tn/Tmax)

#Efficiency model 2
E2 <- function(x,Ei,m,h) Ei*m^h/(m^h+x^h)

#Experimental efficiency calculation
EE <- function(a) a[2:length(a)]/a[1:length(a)-1]-1

#Four parameters logistic model
logis <- function(x,minimo,maximo,med,h) ((minimo-maximo)*med^h)/(med^h+x^h)+maximo

#Three parameters logistic model
logis0 <- function(x,maximo,med,h) (-maximo*med^h)/(med^h+x^h)+maximo

#Discrete PCR model 1
t1 <- function(x,t0,Ei,Tmax) {
  salida <- NULL
  for (i in 1:length(x)) { 
    t00 <- t0
    for (ii in 1:x[i]) t00 <- t00*(1+E1(t00,Ei,Tmax))
    salida <- c(salida,t00)
  }
  salida
}

#Discrete PCR model 2
t2 <- function(x,t0,Ei,m,h) {
  salida <- NULL
  for (i in 1:length(x)) {
    t00 <- t0
    for (ii in 1:x[i]) t00 <- t00*(1+E2(t0,Ei,m,h))
    salida <- c(salida,t00)
  }
  salida
}

#Efficiency model 3
E3 <- function(x,b,Tm) 1/(1+exp((x-Tm)/b))

#Discrete PCR model 3
t3 <- function(x,t0,b,Tm) {
  salida <- NULL
  for (i in 1:length(x)) { 
    t00 <- t0
    for (ii in 1:x[i]) t00 <- t00*(1+E3(t00,b,Tm))
    salida <- c(salida,t00)
  }
  salida
}

#Intrinsic efficiency from model 3
Ei3 <- function(b,tm) 1/(1+exp(-tm/b))

#SE of the intrinsic efficiency from model 3
SEEi3 <- function(b,tm,seb,setm) seb*abs(exp(tm/b)*tm/(b^2*(1+exp(tm/b))^2))+setm*abs(exp(tm/b)/(b*(1+exp(tm/b))^2))

#Second derivative four parameter sigmoid function
logisdd <- function(x,min,max,med,h) h*med^h*(max-min)*x^(h-2)*((h-1)*med^h-(h-1)*x^h)/(med^h+x^h)^2

#Second derivative three parameter sigmoid function
logis0dd <- function(x,max,med,h) h*med^h*max*x^(h-2)*((h-1)*med^h-(h-1)*x^h)/(med^h+x^h)^2
