# Supplementary material for: Model based analysis of real-time PCR data from DNA binding dye protocols
Source: BMC Bioinformatics. 2007 Mar 9;8:85. doi: 10.1186/1471-2105-8-85 (PMC1838433; doi:10.1186/1471-2105-8-85)
Supplement: Additional File 2 — Source files for the R-system package MoBPA. [file 1471-2105-8-85-S2.gz › MoBPA/README]

Gentron Internal Use License Agreement
1.	This is a legal agreement between you, RECIPIENT, and Gentron LLC (GENTRON). By accepting, receiving, and using this Program, you are agreeing to be bound by the terms of this Agreement. If you do not agree to the terms of this Agreement, avoid using the Program. 
2.	GENTRON grants to RECIPIENT a royalty-free, nonexclusive, and nontransferable license to use the Program furnished hereunder, upon the terms and conditions set out below. 
3.	RECIPIENT acknowledges that the Program is a research tool still in the development stage and that it is being supplied "as is," without any accompanying services or improvements from GENTRON. 
4.	RECIPIENT agrees to use the Program solely for internal purposes and shall not distribute or transfer it to another location or to any other person without prior written permission from GENTRON. 
5.	Title and copyright to the Program and any associated documentation shall at all times remain with GENTRON, and RECIPIENT agrees to preserve same. RECIPIENT agrees not to make any copies except for its internal use in the above laboratory without prior written consent of GENTRON. RECIPIENT agrees to place the appropriate copyright notice on any such copies. 
6.	RECIPIENT agrees to use the Program for non-commercial research purposes only. 
