# Supplementary material for: Model based analysis of real-time PCR data from DNA binding dye protocols
Source: BMC Bioinformatics. 2007 Mar 9;8:85. doi: 10.1186/1471-2105-8-85 (PMC1838433; doi:10.1186/1471-2105-8-85)
Supplement: Additional File 3 — Windows binary files for the R-system package MoBPA. [file 1471-2105-8-85-S3.zip]

Archive with 1 entries (1 files):
- MoBPA.zip
